# Supplementary material for: Biomarkers of Extracellular Matrix Fragments in Patients with Psoriasis
Source: Int J Mol Sci. 2024 Dec 30;26(1):261. doi: 10.3390/ijms26010261 (PMC11720200; doi:10.3390/ijms26010261)
Supplement: Supplementary file 1 [file ijms-26-00261-s001.zip]

Archive with 1 entries (1 files):
- ijms-3356930-supplementary.pdf
